# Supplementary material for: Polyphenolics with Strong Antioxidant Activity from Acacia nilotica Ameliorate Some Biochemical Signs of Arsenic-Induced Neurotoxicity and Oxidative Stress in Mice
Source: Molecules. 2022 Feb 3;27(3):1037. doi: 10.3390/molecules27031037 (PMC8840196; doi:10.3390/molecules27031037)
Supplement: Supplementary file 1 [file molecules-27-01037-s001.zip]

Archive with 1 entries (1 files):
- molecules-1560802-supplementary.pdf
